# Supplementary material for: Toxicity in Goats Exposed to Arsenic in the Region Lagunera, Northern Mexico
Source: Vet Sci. 2020 May 4;7(2):59. doi: 10.3390/vetsci7020059 (PMC7357139; doi:10.3390/vetsci7020059)
Supplement: Supplementary file 1 [file vetsci-07-00059-s001.zip]

Archive with 1 entries (1 files):
- vetsci-770457-supplementary.pptx
